# Supplementary material for: Association between periodontal disease and schizophrenia: a bidirectional two-sample Mendelian randomization study
Source: Sci Rep. 2024 Jul 29;14:17391. doi: 10.1038/s41598-024-65181-3 (PMC11286959; doi:10.1038/s41598-024-65181-3)
Supplement: Supplementary file 2 — Supplementary Tables. [file 41598_2024_65181_MOESM2_ESM.xlsx]

## Sheet: Summary
A list of Supporting Information
Supplementary Table S1	Comprehensive details regarding the last 14 SNPs for PD.
Supplementary Table S2	Sensitivity analysis results between PD and SCZ
Supplementary Table S3	Comprehensive details regarding the final 101 SNPs for SCZ.
Supplementary Table S4	Sensitivity analysis results between SCZ and PD
Abbreviations: PD: periodontal disease; SCZ: schizophrenia

## Sheet: Supplementary Table S1
Supplementary Table S1: Comprehensive details regarding the last 14 SNPs for PD.
SNP	effect_allele.exposure	other_allele.exposure	effect_allele.outcome	other_allele.outcome	beta.exposure	beta.outcome	eaf.exposure	eaf.outcome	palindromic	ambiguous	id.outcome	chr.outcome	pos.outcome	se.outcome	samplesize.outcome	pval.outcome	outcome	mr_keep.outcome	chr.exposure	pos.exposure	pval.exposure	se.exposure	exposure	F
rs11656116	T	C	T	C	-0.0277712	0.0222047	0.672262	0.704	FALSE	FALSE	ieu-b-5102	17	60202982	0.01	130644	0.0262198	Schizophrenia || id:ieu-b-5102	TRUE	17	62125621	3.56e-06	0.00599092	PD	21.4883
rs117762461	C	T	C	T	-0.150889	-0.00499749	0.00887865	0.026	FALSE	FALSE	ieu-b-5102	7	51835079	0.0279	128090	0.8585	Schizophrenia || id:ieu-b-5102	TRUE	7	51767383	9.98e-07	0.0308437	PD	23.9322
rs117806480	A	G	A	G	-0.154477	-0.0194987	0.00789805	0.022	FALSE	FALSE	ieu-b-5102	8	115684178	0.0381	125134	0.6089	Schizophrenia || id:ieu-b-5102	TRUE	8	114671949	4.46e-06	0.033665	PD	21.0557
rs13090311	T	C	T	C	0.0573072	0.0293979	0.065387	0.125	FALSE	FALSE	ieu-b-5102	3	99382094	0.0131	130644	0.0253303	Schizophrenia || id:ieu-b-5102	TRUE	3	99663250	4.48e-07	0.0113536	PD	25.4772
rs140355068	T	G	T	G	0.122138	0.0041988	0.011792	0.017	FALSE	FALSE	ieu-b-5102	2	76077654	0.036	125425	0.9065	Schizophrenia || id:ieu-b-5102	TRUE	2	75850528	2.32e-06	0.0258586	PD	22.3096
rs142595867	T	C	T	C	0.184525	0.0369026	0.00507218	0.015	FALSE	FALSE	ieu-b-5102	3	165984181	0.0385	123261	0.3388	Schizophrenia || id:ieu-b-5102	TRUE	3	166266393	1.61e-06	0.0384619	PD	23.017
rs148190533	T	G	T	G	0.0589897	-0.00840458	0.054206	0.023	FALSE	FALSE	ieu-b-5102	7	37499237	0.0343	130167	0.8056	Schizophrenia || id:ieu-b-5102	TRUE	7	37459634	3.32e-06	0.0126866	PD	21.6203
rs16855756	C	T	C	T	-0.0430894	-0.0213015	0.109086	0.075	FALSE	FALSE	ieu-b-5102	2	169596003	0.0173	130644	0.2189	Schizophrenia || id:ieu-b-5102	TRUE	2	168739493	1.97e-06	0.00906003	PD	22.6194
rs17759178	G	T	G	T	0.0479757	0.0143018	0.0768402	0.095	FALSE	FALSE	ieu-b-5102	6	130389151	0.0148	130644	0.3343	Schizophrenia || id:ieu-b-5102	TRUE	6	130068006	4.71e-06	0.010481	PD	20.9526
rs183858346	C	T	C	T	0.33203	0.00749804	0.00169357	0.014	FALSE	FALSE	ieu-b-5102	20	55594969	0.0444	97997	0.866	Schizophrenia || id:ieu-b-5102	TRUE	20	57019913	6.55e-07	0.0667482	PD	24.7443
rs34771141	A	G	A	G	-0.0260223	0.00160128	0.455699	0.392	FALSE	FALSE	ieu-b-5102	11	92811873	0.0089	130644	0.8609	Schizophrenia || id:ieu-b-5102	TRUE	11	93078707	3.78e-06	0.0056284	PD	21.3758
rs77548231	A	G	A	G	0.06455	0.0112025	0.0428057	0.033	FALSE	FALSE	ieu-b-5102	9	19760805	0.0248	130644	0.6509	Schizophrenia || id:ieu-b-5102	TRUE	9	19760807	2.6e-06	0.0137346	PD	22.0882
rs9490847	C	T	C	T	0.22921	0.00959589	0.00336282	0.02	FALSE	FALSE	ieu-b-5102	6	123961827	0.0326	117616	0.7678	Schizophrenia || id:ieu-b-5102	TRUE	6	123640682	1.21e-06	0.0472266	PD	23.5556
rs994701	G	A	G	A	-0.0325457	-0.00659818	0.790044	0.781	FALSE	FALSE	ieu-b-5102	6	157882584	0.0107	130644	0.54	Schizophrenia || id:ieu-b-5102	TRUE	6	157461552	2.29e-06	0.00688678	PD	22.3334

## Sheet: Supplementary Table S2
Supplementary Table S2: Sensitivity analysis results between PD and SCZ
Steiger test for all SNPs
id.exposure	id.outcome	exposure	outcome	snp_r2.exposure	snp_r2.outcome	correct_causal_direction	steiger_pval
D1NHbD	ieu-b-5102	exposure	Schizophrenia || id:ieu-b-5102	0.000912957	0.000112852	TRUE	2.08e-09
Steiger test for each SNP
SNP	effect_allele.exposure	other_allele.exposure	effect_allele.outcome	other_allele.outcome	beta.exposure	beta.outcome	eaf.exposure	eaf.outcome	remove	palindromic	ambiguous	id.outcome	chr	pos	se.outcome	samplesize.outcome	pval.outcome	outcome	originalname.outcome	outcome.deprecated	mr_keep.outcome	data_source.outcome	chr.exposure	pos.exposure	pval.exposure	se.exposure	exposure	mr_keep.exposure	pval_origin.exposure	id.exposure	data_source.exposure	action	mr_keep	F	samplesize.exposure	r.exposure	r.outcome	units.outcome	units.exposure	rsq.exposure	effective_n.exposure	rsq.outcome	effective_n.outcome	steiger_dir	steiger_pval
rs11656116	T	C	T	C	-0.0277712	0.0222047	0.672262	0.704	FALSE	FALSE	FALSE	ieu-b-5102	17	60202982	0.01	127906	0.0262198	Schizophrenia || id:ieu-b-5102	Schizophrenia	Schizophrenia || ||	TRUE	igd	17	62125621	3.56e-06	0.00599092	exposure	TRUE	reported	D1NHbD	textfile	2	TRUE	21.4883	346731	-0.00787214	0.00620861	NA	NA	6.2e-05	346731	3.85e-05	127906	TRUE	0.611089
rs117762461	C	T	C	T	-0.150889	-0.00499749	0.00887865	0.026	FALSE	FALSE	FALSE	ieu-b-5102	7	51835079	0.0279	127906	0.8585	Schizophrenia || id:ieu-b-5102	Schizophrenia	Schizophrenia || ||	TRUE	igd	7	51767383	9.98e-07	0.0308437	exposure	TRUE	reported	D1NHbD	textfile	2	TRUE	23.9322	346731	-0.0083077	-0.000500848	NA	NA	6.9e-05	346731	2.51e-07	127906	TRUE	0.0170141
rs117806480	A	G	A	G	-0.154477	-0.0194987	0.00789805	0.022	FALSE	FALSE	FALSE	ieu-b-5102	8	115684178	0.0381	127906	0.6089	Schizophrenia || id:ieu-b-5102	Schizophrenia	Schizophrenia || ||	TRUE	igd	8	114671949	4.46e-06	0.033665	exposure	TRUE	reported	D1NHbD	textfile	2	TRUE	21.0557	346731	-0.0077925	-0.001431	NA	NA	6.07e-05	346731	2.05e-06	127906	TRUE	0.0518246
rs13090311	T	C	T	C	0.0573072	0.0293979	0.065387	0.125	FALSE	FALSE	FALSE	ieu-b-5102	3	99382094	0.0131	127906	0.0253303	Schizophrenia || id:ieu-b-5102	Schizophrenia	Schizophrenia || ||	TRUE	igd	3	99663250	4.48e-07	0.0113536	exposure	TRUE	reported	D1NHbD	textfile	2	TRUE	25.4772	346731	0.00857165	0.00627472	NA	NA	7.35e-05	346731	3.94e-05	127906	TRUE	0.482587
rs140355068	T	G	T	G	0.122138	0.0041988	0.011792	0.017	FALSE	FALSE	FALSE	ieu-b-5102	2	76077654	0.036	127906	0.9065	Schizophrenia || id:ieu-b-5102	Schizophrenia	Schizophrenia || ||	TRUE	igd	2	75850528	2.32e-06	0.0258586	exposure	TRUE	reported	D1NHbD	textfile	2	TRUE	22.3096	346731	0.00802115	0.000326122	NA	NA	6.43e-05	346731	1.06e-07	127906	TRUE	0.0186621
rs142595867	T	C	T	C	0.184525	0.0369026	0.00507218	0.015	FALSE	FALSE	FALSE	ieu-b-5102	3	165984181	0.0385	127906	0.3388	Schizophrenia || id:ieu-b-5102	Schizophrenia	Schizophrenia || ||	TRUE	igd	3	166266393	1.61e-06	0.0384619	exposure	TRUE	reported	D1NHbD	textfile	2	TRUE	23.017	346731	0.00814732	0.00268011	NA	NA	6.64e-05	346731	7.18e-06	127906	TRUE	0.0946759
rs148190533	T	G	T	G	0.0589897	-0.00840458	0.054206	0.023	FALSE	FALSE	FALSE	ieu-b-5102	7	37499237	0.0343	127906	0.8056	Schizophrenia || id:ieu-b-5102	Schizophrenia	Schizophrenia || ||	TRUE	igd	7	37459634	3.32e-06	0.0126866	exposure	TRUE	reported	D1NHbD	textfile	2	TRUE	21.6203	346731	0.00789628	-0.000685141	NA	NA	6.24e-05	346731	4.69e-07	127906	TRUE	0.0275034
rs16855756	C	T	C	T	-0.0430894	-0.0213015	0.109086	0.075	FALSE	FALSE	FALSE	ieu-b-5102	2	169596003	0.0173	127906	0.2189	Schizophrenia || id:ieu-b-5102	Schizophrenia	Schizophrenia || ||	TRUE	igd	2	168739493	1.97e-06	0.00906003	exposure	TRUE	reported	D1NHbD	textfile	2	TRUE	22.6194	346731	-0.00807666	-0.00344286	NA	NA	6.52e-05	346731	1.19e-05	127906	TRUE	0.156637
rs17759178	G	T	G	T	0.0479757	0.0143018	0.0768402	0.095	FALSE	FALSE	FALSE	ieu-b-5102	6	130389151	0.0148	127906	0.3343	Schizophrenia || id:ieu-b-5102	Schizophrenia	Schizophrenia || ||	TRUE	igd	6	130068006	4.71e-06	0.010481	exposure	TRUE	reported	D1NHbD	textfile	2	TRUE	20.9526	346731	0.00777339	0.002702	NA	NA	6.04e-05	346731	7.3e-06	127906	TRUE	0.121086
rs183858346	C	T	C	T	0.33203	0.00749804	0.00169357	0.014	FALSE	FALSE	FALSE	ieu-b-5102	20	55594969	0.0444	127906	0.866	Schizophrenia || id:ieu-b-5102	Schizophrenia	Schizophrenia || ||	TRUE	igd	20	57019913	6.55e-07	0.0667482	exposure	TRUE	reported	D1NHbD	textfile	2	TRUE	24.7443	346731	0.00844748	0.000472196	NA	NA	7.14e-05	346731	2.23e-07	127906	TRUE	0.0147733
rs34771141	A	G	A	G	-0.0260223	0.00160128	0.455699	0.392	FALSE	FALSE	FALSE	ieu-b-5102	11	92811873	0.0089	127906	0.8609	Schizophrenia || id:ieu-b-5102	Schizophrenia	Schizophrenia || ||	TRUE	igd	11	93078707	3.78e-06	0.0056284	exposure	TRUE	reported	D1NHbD	textfile	2	TRUE	21.3758	346731	-0.00785149	0.000503078	NA	NA	6.16e-05	346731	2.53e-07	127906	TRUE	0.0246874
rs77548231	A	G	A	G	0.06455	0.0112025	0.0428057	0.033	FALSE	FALSE	FALSE	ieu-b-5102	9	19760805	0.0248	127906	0.6509	Schizophrenia || id:ieu-b-5102	Schizophrenia	Schizophrenia || ||	TRUE	igd	9	19760807	2.6e-06	0.0137346	exposure	TRUE	reported	D1NHbD	textfile	2	TRUE	22.0882	346731	0.00798126	0.00126305	NA	NA	6.37e-05	346731	1.6e-06	127906	TRUE	0.0400121
rs9490847	C	T	C	T	0.22921	0.00959589	0.00336282	0.02	FALSE	FALSE	FALSE	ieu-b-5102	6	123961827	0.0326	127906	0.7678	Schizophrenia || id:ieu-b-5102	Schizophrenia	Schizophrenia || ||	TRUE	igd	6	123640682	1.21e-06	0.0472266	exposure	TRUE	reported	D1NHbD	textfile	2	TRUE	23.5556	346731	0.00824208	0.000823049	NA	NA	6.79e-05	346731	6.77e-07	127906	TRUE	0.0233381
rs994701	G	A	G	A	-0.0325457	-0.00659818	0.790044	0.781	FALSE	FALSE	FALSE	ieu-b-5102	6	157882584	0.0107	127906	0.54	Schizophrenia || id:ieu-b-5102	Schizophrenia	Schizophrenia || ||	TRUE	igd	6	157461552	2.29e-06	0.00688678	exposure	TRUE	reported	D1NHbD	textfile	2	TRUE	22.3334	346731	-0.00802543	-0.00172424	NA	NA	6.44e-05	346731	2.97e-06	127906	TRUE	0.0540851
Cochran's Q test
id.exposure	id.outcome	outcome	exposure	method	Q	Q_df	Q_pval
D1NHbD	ieu-b-5102	Schizophrenia || id:ieu-b-5102	exposure	MR Egger	12.2337	12	0.427097
D1NHbD	ieu-b-5102	Schizophrenia || id:ieu-b-5102	exposure	Inverse variance weighted	12.3156	13	0.501953
MR-Egger intercept
id.exposure	id.outcome	outcome	exposure	egger_intercept	se	pval
D1NHbD	ieu-b-5102	Schizophrenia || id:ieu-b-5102	exposure	-0.00180351	0.00636528	0.781748
MR-PRESSO
[[1]] [[1]]$`Main MR results` Exposure MR Analysis Causal Estimate Sd T-stat P-value 1 beta.exposure Raw 0.09087191 0.06075877 1.495618 0.1586297 2 beta.exposure Outlier-corrected NA NA NA NA [[1]]$`MR-PRESSO results` [[1]]$`MR-PRESSO results`$`Global Test` [[1]]$`MR-PRESSO results`$`Global Test`$RSSobs [1] 13.70972 [[1]]$`MR-PRESSO results`$`Global Test`$Pvalue [1] 0.567 attr(,"id.exposure") [1]…

## Sheet: Supplementary Table S3
Supplementary Table S3: Comprehensive details regarding the final 101 SNPs for SCZ.
SNP	effect_allele.exposure	other_allele.exposure	effect_allele.outcome	other_allele.outcome	beta.exposure	beta.outcome	eaf.exposure	eaf.outcome	palindromic	ambiguous	chr.outcome	pos.outcome	pval.outcome	se.outcome	outcome	chr.exposure	pos.exposure	se.exposure	pval.exposure	samplesize.exposure	id.exposure	exposure	samplesize.outcome	F
rs10035564	G	A	G	A	0.0668024	0.00523405	0.331	0.322053	FALSE	FALSE	5	45252398	0.383209	0.00600236	PD	5	45252500	0.0092	4.38e-13	130644	ieu-b-5102	Schizophrenia || id:ieu-b-5102	34631	52.724
rs10086619	G	A	G	A	0.0722052	-0.00753532	0.161	0.12104	FALSE	FALSE	8	110568341	0.382634	0.00863099	PD	8	111580570	0.0116	4.97e-10	130644	ieu-b-5102	Schizophrenia || id:ieu-b-5102	34631	38.7455
rs10117	A	G	A	G	-0.0549994	-0.0070131	0.398	0.349997	FALSE	FALSE	5	138556481	0.232852	0.00587832	PD	5	137892170	0.0088	4.66e-10	130644	ieu-b-5102	Schizophrenia || id:ieu-b-5102	34631	39.0616
rs10861176	A	G	A	G	0.0555021	-0.00500859	0.737	0.770077	FALSE	FALSE	12	104237774	0.452759	0.00667079	PD	12	104631552	0.0098	1.59e-08	130644	ieu-b-5102	Schizophrenia || id:ieu-b-5102	34631	32.075
rs10957321	A	G	A	G	0.0475949	-0.000792771	0.511	0.627408	FALSE	FALSE	8	64693321	0.892005	0.00583917	PD	8	65605878	0.0086	3.48e-08	130644	ieu-b-5102	Schizophrenia || id:ieu-b-5102	34631	30.6284
rs11027839	C	A	C	A	0.0515038	-0.00412341	0.5	0.603649	FALSE	FALSE	11	24367689	0.473389	0.00575112	PD	11	24389235	0.0086	2.4e-09	130644	ieu-b-5102	Schizophrenia || id:ieu-b-5102	34631	35.8659
rs11136325	A	G	A	G	-0.0537967	-0.000756611	0.579	0.513364	FALSE	FALSE	8	143788531	0.893424	0.00564751	PD	8	144870701	0.0091	3.05e-09	130644	ieu-b-5102	Schizophrenia || id:ieu-b-5102	34631	34.9485
rs11165867	T	C	T	C	0.0743034	0.00424299	0.16	0.160903	FALSE	FALSE	1	97412512	0.579047	0.00764811	PD	1	97878068	0.0116	1.3e-10	130644	ieu-b-5102	Schizophrenia || id:ieu-b-5102	34631	41.03
rs11664298	A	G	A	G	0.0773995	0.00511824	0.193	0.216348	FALSE	FALSE	18	79818986	0.452652	0.00681521	PD	18	77578986	0.0108	8.94e-13	130644	ieu-b-5102	Schizophrenia || id:ieu-b-5102	34631	51.3604
rs11693094	T	C	T	C	-0.054403	-0.00120853	0.461	0.453467	FALSE	FALSE	2	184736693	0.83024	0.00563696	PD	2	185601420	0.0087	4.29e-10	130644	ieu-b-5102	Schizophrenia || id:ieu-b-5102	34631	39.1027
rs11696755	C	T	C	T	0.0636962	0.00421048	0.184	0.135143	FALSE	FALSE	20	49488780	0.608306	0.00821568	PD	20	48105317	0.011	7.26e-09	130644	ieu-b-5102	Schizophrenia || id:ieu-b-5102	34631	33.5306
rs12129573	A	C	A	C	0.0777994	0.00162046	0.366	0.356642	FALSE	FALSE	1	73302683	0.781883	0.00585285	PD	1	73768366	0.0089	2.28e-18	130644	ieu-b-5102	Schizophrenia || id:ieu-b-5102	34631	76.4139
rs12151767	A	G	A	G	-0.0611045	0.00513858	0.487	0.397757	FALSE	FALSE	2	197410205	0.370805	0.00574165	PD	2	198274929	0.0086	1.31e-12	130644	ieu-b-5102	Schizophrenia || id:ieu-b-5102	34631	50.4835
rs12285419	A	C	A	C	0.0849045	-7.51e-05	0.188	0.153952	FALSE	FALSE	11	46321639	0.992361	0.00784377	PD	11	46343189	0.011	1.05e-14	130644	ieu-b-5102	Schizophrenia || id:ieu-b-5102	34631	59.5766
rs12293670	G	A	G	A	-0.0704957	0.000494296	0.34	0.329478	FALSE	FALSE	11	124743036	0.934087	0.00597665	PD	11	124612932	0.0092	1.56e-14	130644	ieu-b-5102	Schizophrenia || id:ieu-b-5102	34631	58.7151
rs12652777	C	T	C	T	-0.0487997	-0.00440345	0.522	0.531309	FALSE	FALSE	5	156348065	0.435	0.00564065	PD	5	155775075	0.0086	1.52e-08	130644	ieu-b-5102	Schizophrenia || id:ieu-b-5102	34631	32.1986
rs12712510	C	T	C	T	-0.0574006	-0.00443593	0.527	0.514411	FALSE	FALSE	2	22526854	0.43101	0.00563318	PD	2	22749726	0.0087	5.14e-11	130644	ieu-b-5102	Schizophrenia || id:ieu-b-5102	34631	43.5306
rs12771371	A	G	A	G	-0.0524027	-0.00466772	0.311	0.256394	FALSE	FALSE	10	52303323	0.468683	0.00644157	PD	10	54063083	0.0093	1.94e-08	130644	ieu-b-5102	Schizophrenia || id:ieu-b-5102	34631	31.7498
rs13016542	C	T	C	T	-0.0883039	-0.0165289	0.136	0.146787	FALSE	FALSE	2	144426284	0.0370894	0.00792839	PD	2	145183851	0.0129	8.28e-12	130644	ieu-b-5102	Schizophrenia || id:ieu-b-5102	34631	46.8576
rs13195636	C	A	C	A	-0.210504	-0.0326454	0.091	0.0505555	FALSE	FALSE	6	27541714	0.0113637	0.0128967	PD	6	27509493	0.0159	6.55e-40	130644	ieu-b-5102	Schizophrenia || id:ieu-b-5102	34631	175.278
rs13233308	T	C	T	C	-0.0487044	-0.00206063	0.484	0.485491	FALSE	FALSE	7	87615644	0.71348	0.00561195	PD	7	87244960	0.0086	1.75e-08	130644	ieu-b-5102	Schizophrenia || id:ieu-b-5102	34631	32.073
rs132582	T	C	T	C	-0.0509972	-0.00662375	0.545	0.507869	FALSE	FALSE	22	39592170	0.238553	0.00561996	PD	22	39988175	0.0086	3.26e-09	130644	ieu-b-5102	Schizophrenia || id:ieu-b-5102	34631	35.1638
rs1430894	T	C	T	C	0.0532953	0.00292183	0.483	0.564019	FALSE	FALSE	3	17827267	0.605295	0.00565369	PD	3	17868759	0.0086	6.15e-10	130644	ieu-b-5102	Schizophrenia || id:ieu-b-5102	34631	38.4044
rs145071536	C	T	C	T	0.0851005	0.0191526	0.192	0.169114	FALSE	FALSE	1	243629710	0.0107788	0.00751144	PD	1	243793012	0.012	1.62e-12	130644	ieu-b-5102	Schizophrenia || id:ieu-b-5102	34631	50.2923
rs1451488	G	A	G	A	0.0708947	-0.00520825	0.555	0.621098	FALSE	FALSE	2	199125384	0.369786	0.00580711	PD	2	199990107	0.0087	4.47e-16	130644	ieu-b-5102	Schizophrenia || id:ieu-b-5102	34631	66.4032
rs149165	G	T	G	T	-0.0481995	0.00772987	0.446	0.425311	FALSE	FALSE	16	58625403	0.174218	0.00568885	PD	16	58659307	0.0087	3e-08	130644	ieu-b-5102	Schizophrenia || id:ieu-b-5102	34631	30.6935
rs1615350	T	C	T	C	-0.0736036	-0.0029882	0.744	0.788428	FALSE	FALSE	12	123165788	0.663901	0.00687681	PD	12	123650335	0.0098	4.92e-14	130644	ieu-b-5102	Schizophrenia || id:ieu-b-5102	34631	56.4087
rs167924	G	A	G	A	0.0501992	0.00585216	0.631	0.581908	FALSE	FALSE	3	107660990	0.303353	0.00568574	PD	3	107379837	0.009	2.34e-08	130644	ieu-b-5102	Schizophrenia || id:ieu-b-5102	34631	31.1106
rs16851048	C	T	C	T	0.0744973	0.0152192	0.195	0.14729	FALSE	FALSE	1	177306870	0.055386	0.00794389	PD	1	177276006	0.0107	4.15e-12	130644	ieu-b-5102	Schizophrenia || id:ieu-b-5102	34631	48.4745
rs16867571	G	A	G	A	-0.0657035	0.0023029	0.235	0.21834	FALSE	FALSE	5	89447402	0.735863	0.00682672	PD	5	88743219	0.0104	2.68e-10	130644	ieu-b-5102	Schizophrenia || id:ieu-b-5102	34631	39.9126
rs17194490	T	G	T	G	0.0781994	0.00733136	0.161	0.140688	FALSE	FALSE	3	2506102	0.363962	0.00807559	PD	3	2547786	0.0116	1.8e-11	130644	ieu-b-5102	Schizophrenia || id:ieu-b-5102	34631	45.4455
rs17731	A	G	A	G	0.0523992	0.00990372	0.365	0.263571	FALSE	FALSE	10	3779369	0.12042	0.0063771	PD	10	3821561	0.0089	4.37e-09	130644	ieu-b-5102	Schizophrenia || id:ieu-b-5102	34631	34.6633
rs1860002	T	C	T	C	-0.0837987	-0.00115698	0.543	0.553437	FALSE	FALSE	12	2304637	0.838165	0.00566479	PD	12	2413803	0.0087	1.04e-21	130644	ieu-b-5102	Schizophrenia || id:ieu-b-5102	34631	92.7761
rs187557	T	C	T	C	-0.0666956	-0.00139283	0.848	0.888061	FALSE	FALSE	5	107430639	0.876087	0.00893227	PD	5	106766340	0.0119	2.03e-08	130644	ieu-b-5102	Schizophrenia || id:ieu-b-5102	34631	31.4124
rs1881046	T	G	T	G	-0.0507026	0.00092906	0.34	0.296061	FALSE	FALSE	2	155979281	0.880264	0.00616763	PD	2	156835793	0.0092	3.39e-08	130644	ieu-b-5102	Schizophrenia || id:ieu-b-5102	34631	30.3728
rs1901512	C	T	C	T	-0.058401	-0.00185934	0.699	0.729208	FALSE	FALSE	5	102388171	0.769311	0.00633993	PD	5	101723875	0.0094	5.72e-10	130644	ieu-b-5102	Schizophrenia || id:ieu-b-5102	34631	38.5998
rs1915019	G	A	G	A	-0.0570984	-0.0187917	0.75	0.785233	FALSE	FALSE	8	88271460	0.00583969	0.00681686	PD	8	89283689	0.0098	6.57e-09	130644	ieu-b-5102	Schizophrenia || id:ieu-b-5102	34631	33.9466
rs2053079	G	A	G	A	0.0598986	-0.00182952	0.237	0.260791	FALSE	FALSE	19	30496516	0.775381	0.00641165	PD	19	30987423	0.0101	3.01e-09	130644	ieu-b-5102	Schizophrenia || id:ieu-b-5102	34631	35.1715
rs2078266	G	A	G	A	-0.0696007	0.00545986	0.829	0.834147	FALSE	FALSE	9	135487010	0.480433	0.00773783	PD	9	138378856	0.0126	2.94e-08	130644	ieu-b-5102	Schizophrenia || id:ieu-b-5102	34631	30.5131
rs215412	A	G	A	G	0.0577033	0.00584794	0.328	0.343283	FALSE	FALSE	4	23421963	0.323477	0.00592294	PD	4	23423586	0.0091	2.69e-10	130644	ieu-b-5102	Schizophrenia || id:ieu-b-5102	34631	40.2086
rs2167378	T	C	T	C	-0.0648978	0.00513432	0.439	0.380461	FALSE	FALSE	2	199180535	0.375339	0.00579156	PD	2	200045258	0.0087	7.3e-14	130644	ieu-b-5102	Schizophrenia || id:ieu-b-5102	34631	55.6444
rs217336	A	C	A	C	-0.0503033	-0.00940074	0.434	0.487829	FALSE	FALSE	6	83632084	0.0942193	0.00561725	PD	6	84341803	0.0087	8.05e-09	130644	ieu-b-5102	Schizophrenia || id:ieu-b-5102	34631	33.4314
rs2333321	G	A	G	A	-0.0712038	-0.00230181	0.792	0.800685	FALSE	FALSE	4	175938841	0.743464	0.00703337	PD	4	176859992	0.0105	1.25e-11	130644	ieu-b-5102	Schizophrenia || id:ieu-b-5102	34631	45.9862
rs2381411	C	T	C	T	0.050399	-0.00890816	0.402	0.441386	FALSE	FALSE	9	36319931	0.116376	0.00567338	PD	9	36319928	0.0088	1.25e-08	130644	ieu-b-5102	Schizophrenia || id:ieu-b-5102	34631	32.8004
rs2514218	T	C	T	C	-0.0704957	-0.00361311	0.344	0.202387	FALSE	FALSE	11	113522272	0.608862	0.00706101	PD	11	113392994	0.0092	1.35e-14	130644	ieu-b-5102	Schizophrenia || id:ieu-b-5102	34631	58.7151
rs2696466	G	A	G	A	-0.0611986	-0.00414412	0.403	0.374453	FALSE	FALSE	17	46212466	0.475479	0.0058074	PD	17	44289832	0.0092	2.64e-11	130644	ieu-b-5102	Schizophrenia || id:ieu-b-5102	34631	44.2494
rs2815731	A	C	A	C	-0.0600033	0.0019241	0.358	0.442137	FALSE	FALSE	6	72445583	0.73349	0.00565102	PD	6	73155285	0.0091	4.39e-11	130644	ieu-b-5102	Schizophrenia || id:ieu-b-5102	34631	43.4778
rs2999392	T	C	T	C	0.0517987	0.00744793	0.691	0.718812	FALSE	FALSE	14	51188427	0.232451	0.00623743	PD	14	51655145	0.0094	3.05e-08	130644	ieu-b-5102	Schizophrenia || id:ieu-b-5102	34631	30.3656
rs308697	A	C	A	C	-0.0501036	-0.00144665	0.436	0.366055	FALSE	FALSE	3	161769703	0.803849	0.00582461	PD	3	161487491	0.0087	8.83e-09	130644	ieu-b-5102	Schizophrenia || id:ieu-b-5102	34631	33.1665
rs35351411	C	A	C	A	0.0635044	0.00420184	0.544	0.484061	FALSE	FALSE	15	61579998	0.455311	0.00562804	PD	15	61872197	0.0087	2.21e-13	130644	ieu-b-5102	Schizophrenia || id:ieu-b-5102	34631	53.2806
rs35426637	T	G	T	G	-0.0622985	0.00916298	0.324	0.34779	FALSE	FALSE	7	111348537	0.120015	0.00589369	PD	7	110988593	0.0093	2.15e-11	130644	ieu-b-5102	Schizophrenia || id:ieu-b-5102	34631	44.8734
rs35734242	C	T	C	T	0.050704	0.00779513	0.426	0.454261	FALSE	FALSE	4	712911	0.169271	0.00567104	PD	4	706700	0.0089	1.37e-08	130644	ieu-b-5102	Schizophrenia || id:ieu-b-5102	34631	32.4567
rs3739118	A	G	A	G	-0.057004	0.00599369	0.291	0.281098	FALSE	FALSE	2	200389046	0.338882	0.00626707	PD	2	201253769	0.0095	2.36e-09	130644	ieu-b-5102	Schizophrenia || id:ieu-b-5102	34631	36.0051
rs3791710	C	T	C	T	-0.0600033	-0.00584318	0.203	0.191849	FALSE	FALSE	2	211425323	0.413831	0.00715051	PD	2	212290048	0.0108	3.02e-08	130644	ieu-b-5102	Schizophrenia || id:ieu-b-5102	34631	30.8676
rs3802924	C	A	C	A	-0.0736036	-0.0157279	0.212	0.288784	FALSE	FALSE	11	133957838	0.0113313	0.0062109	PD	11	133827733	0.0108	9.58e-12	130644	ieu-b-5102	Schizophrenia || id:ieu-b-5102	34631	46.4462
rs3824451	C	T	C	T	0.0655951	0.0142652	0.153	0.133201	FALSE	FALSE	9	98309240	0.0839228	0.00825355	PD	9	101071522	0.0118	2.54e-08	130644	ieu-b-5102	Schizophrenia || id:ieu-b-5102	34631	30.9014
rs4575535	G	A	G	A	0.0557982	0.00130455	0.704	0.622321	FALSE	FALSE	16	89492889	0.821965	0.00579752	PD	16	89559297	0.0096	5.77e-09	130644	ieu-b-5102	Schizophrenia || id:ieu-b-5102	34631	33.783
rs4653164	T	C	T	C	0.0511038	0.00327032	0.668	0.607914	FALSE	FALSE	1	36161941	0.569447	0.00574883	PD	1	36627542	0.0092	3.08e-08	130644	ieu-b-5102	Schizophrenia || id:ieu-b-5102	34631	30.8554
rs4766428	T	C	T	C	0.0750038	0.00252037	0.441	0.440177	FALSE	FALSE	12	110285440	0.656393	0.00566502	PD	12	110723245	0.0089	3.93e-17	130644	ieu-b-5102	Schizophrenia || id:ieu-b-5102	34631	71.021
rs4779050	G	T	G	T	-0.0579953	0.0011799	0.633	0.587835	FALSE	FALSE	15	82699986	0.835902	0.00569619	PD	15	83368738	0.0089	7.27e-11	130644	ieu-b-5102	Schizophrenia || id:ieu-b-5102	34631	42.4625
rs4812325	A	G	A	G	0.0719042	-0.00200781	0.616	0.617419	FALSE	FALSE	20	38856815	0.728464	0.00578339	PD	20	37485458	0.0089	8.96e-16	130644	ieu-b-5102	Schizophrenia || id:ieu-b-5102	34631	65.2722
rs4921741	G	A	G	A	0.0559991	0.00115741	0.261	0.325764	FALSE	FALSE	8	17213417	0.847201	0.00600658	PD	8	17070926	0.0098	1.21e-08	130644	ieu-b-5102	Schizophrenia || id:ieu-b-5102	34631	32.652
rs500102	C	T	C	T	-0.0517002	0.00469135	0.591	0.538095	FALSE	FALSE	9	74743829	0.404659	0.00562964	PD	9	77358745	0.0088	4.87e-09	130644	ieu-b-5102	Schizophrenia || id:ieu-b-5102	34631	34.5159
rs505061	A	C	A	C	0.0534957	-0.00878936	0.488	0.464666	FALSE	FALSE	9	22767165	0.11883	0.00563527	PD	9	22767164	0.0086	5.8e-10	130644	ieu-b-5102	Schizophrenia || id:ieu-b-5102	34631	38.6938
rs56205728	A	G	A	G	0.0630037	-0.00208689	0.287	0.239865	FALSE	FALSE	15	40275036	0.75257	0.00661977	PD	15	40567237	0.0097	1.01e-10	130644	ieu-b-5102	Schizophrenia || id:ieu-b-5102	34631	42.188
rs56335113	G	A	G	A	-0.064701	0.00444159	0.697	0.705687	FALSE	FALSE	1	29954792	0.471601	0.00616994	PD	1	30427639	0.0094	6.02e-12	130644	ieu-b-5102	Schizophrenia || id:ieu-b-5102	34631	47.3769
rs5751191	C	T	C	T	0.0655951	-0.0027128	0.501	0.575475	FALSE	FALSE	22	41974987	0.631869	0.00566231	PD	22	42370991	0.0086	3e-14	130644	ieu-b-5102	Schizophrenia || id:ieu-b-5102	34631	58.1763
rs58120505	C	T	C	T	-0.089603	0.00689618	0.418	0.350354	FALSE	FALSE	7	1990232	0.241259	0.00588489	PD	7	2029867	0.0088	2.24e-24	130644	ieu-b-5102	Schizophrenia || id:ieu-b-5102	34631	103.676
rs6001259	T	C	T	C	0.1915	0.00664044	0.016	0.0442704	FALSE	FALSE	22	38851745	0.626526	0.013646	PD	22	39247750	0.0348	3.7e-08	126538	ieu-b-5102	Schizophrenia || id:ieu-b-5102	34631	30.2816
rs6010045	C	T	C	T	0.0548998	0.00495481	0.698	0.783665	FALSE	FALSE	22	50664663	0.468453	0.00683423	PD	22	51103091	0.0095	7.44e-09	130263	ieu-b-5102	Schizophrenia || id:ieu-b-5102	34631	33.396
rs61937595	T	C	T	C	-0.130098	-0.0229448	0.092	0.140643	FALSE	FALSE	12	57289173	0.00473293	0.00812299	PD	12	57682956	0.0162	1.15e-15	130644	ieu-b-5102	Schizophrenia || id:ieu-b-5102	34631	64.4928
rs62018952	C	T	C	T	0.0584027	0.00605833	0.726	0.842673	FALSE	FALSE	15	43788539	0.433541	0.00773587	PD	15	44080737	0.0097	1.94e-09	130644	ieu-b-5102	Schizophrenia || id:ieu-b-5102	34631	36.2512
rs62183855	C	A	C	A	-0.0660967	0.00759454	0.192	0.0728266	FALSE	FALSE	2	172091721	0.483619	0.0108417	PD	2	172956449	0.0111	2.66e-09	130644	ieu-b-5102	Schizophrenia || id:ieu-b-5102	34631	35.4579
rs634940	T	G	T	G	0.0663962	0.00417522	0.252	0.211512	FALSE	FALSE	6	92367782	0.544453	0.00688874	PD	6	93077500	0.0099	1.78e-11	130644	ieu-b-5102	Schizophrenia || id:ieu-b-5102	34631	44.9796
rs6482437	C	A	C	A	0.0989036	0.000155001	0.888	0.863326	FALSE	FALSE	10	18437397	0.984876	0.00817699	PD	10	18726326	0.0142	3.33e-12	130644	ieu-b-5102	Schizophrenia || id:ieu-b-5102	34631	48.5118
rs6538539	T	G	T	G	-0.0567961	0.00318953	0.549	0.488098	FALSE	FALSE	12	94801517	0.56906	0.00560121	PD	12	95195293	0.0086	4.43e-11	130644	ieu-b-5102	Schizophrenia || id:ieu-b-5102	34631	43.6154
rs6546857	G	A	G	A	0.0603978	-0.0123178	0.232	0.219781	FALSE	FALSE	2	73610828	0.0685441	0.00676278	PD	2	73837955	0.0102	2.74e-09	130644	ieu-b-5102	Schizophrenia || id:ieu-b-5102	34631	35.0624
rs6549963	C	T	C	T	-0.0483043	-0.00151388	0.416	0.405106	FALSE	FALSE	3	30003287	0.791646	0.00573062	PD	3	30044778	0.0088	4.31e-08	130644	ieu-b-5102	Schizophrenia || id:ieu-b-5102	34631	30.1305
rs6673880	G	A	G	A	0.062301	0.00552364	0.495	0.576612	FALSE	FALSE	1	2441729	0.333139	0.00570735	PD	1	2373168	0.0091	7.19e-12	130644	ieu-b-5102	Schizophrenia || id:ieu-b-5102	34631	46.8713
rs6715366	A	G	A	G	0.0540972	0.0118692	0.267	0.273653	FALSE	FALSE	2	2323523	0.0593144	0.00629379	PD	2	2327295	0.0097	2.49e-08	130644	ieu-b-5102	Schizophrenia || id:ieu-b-5102	34631	31.1033
rs6798742	G	A	G	A	0.0610991	-0.00686208	0.307	0.307698	FALSE	FALSE	3	63918083	0.257775	0.0060637	PD	3	63903759	0.0093	4.57e-11	130644	ieu-b-5102	Schizophrenia || id:ieu-b-5102	34631	43.1622
rs6943762	C	T	C	T	-0.105098	0.00761885	0.13	0.126606	FALSE	FALSE	7	86773947	0.366937	0.00844451	PD	7	86403263	0.0132	1.57e-15	130644	ieu-b-5102	Schizophrenia || id:ieu-b-5102	34631	63.393
rs6974218	C	A	C	A	-0.0548953	-0.00130656	0.382	0.487855	FALSE	FALSE	7	110415943	0.816441	0.00562869	PD	7	110056000	0.0089	6.8e-10	130644	ieu-b-5102	Schizophrenia || id:ieu-b-5102	34631	38.0444
rs7113199	C	A	C	A	-0.0522983	-0.0058078	0.704	0.684923	FALSE	FALSE	11	134377293	0.335992	0.0060365	PD	11	134247187	0.0094	2.8e-08	130644	ieu-b-5102	Schizophrenia || id:ieu-b-5102	34631	30.9542
rs72802868	T	G	T	G	-0.0691995	0.00158629	0.294	0.296749	FALSE	FALSE	5	152855655	0.79646	0.00615006	PD	5	152235215	0.0096	4.55e-13	130644	ieu-b-5102	Schizophrenia || id:ieu-b-5102	34631	51.9593
rs72986630	T	C	T	C	0.112296	0.0151267	0.068	0.0619916	FALSE	FALSE	19	11738921	0.194131	0.0116497	PD	19	11849736	0.0179	3.59e-10	130644	ieu-b-5102	Schizophrenia || id:ieu-b-5102	34631	39.357
rs7515363	T	C	T	C	-0.0535029	-0.00763243	0.619	0.571556	FALSE	FALSE	1	200445831	0.178005	0.00566656	PD	1	200414959	0.0089	1.84e-09	130644	ieu-b-5102	Schizophrenia || id:ieu-b-5102	34631	36.1389
rs7575796	G	A	G	A	-0.0963006	0.00234463	0.094	0.227209	FALSE	FALSE	2	97080789	0.728855	0.00676369	PD	2	97746526	0.0172	2.07e-08	130644	ieu-b-5102	Schizophrenia || id:ieu-b-5102	34631	31.3474
rs7634476	G	A	G	A	0.0577033	-0.00264583	0.586	0.462859	FALSE	FALSE	3	136679545	0.638181	0.0056265	PD	3	136398387	0.0088	5.46e-11	130644	ieu-b-5102	Schizophrenia || id:ieu-b-5102	34631	42.9968
rs7647398	T	C	T	C	-0.0774979	-0.000645364	0.2	0.136676	FALSE	FALSE	3	181015362	0.936981	0.00816246	PD	3	180733150	0.0109	1.07e-12	130644	ieu-b-5102	Schizophrenia || id:ieu-b-5102	34631	50.5507
rs778371	G	A	G	A	0.0806029	0.00950016	0.286	0.270316	FALSE	FALSE	2	232878399	0.132016	0.00630737	PD	2	233743109	0.0095	1.49e-17	130644	ieu-b-5102	Schizophrenia || id:ieu-b-5102	34631	71.987
rs7798283	G	T	G	T	-0.074003	0.00878836	0.133	0.106027	FALSE	FALSE	7	133443373	0.337219	0.00915765	PD	7	133128127	0.0134	3.49e-08	130644	ieu-b-5102	Schizophrenia || id:ieu-b-5102	34631	30.4992
rs79210963	C	T	C	T	0.0856015	0.0122334	0.108	0.105372	FALSE	FALSE	7	24678350	0.180918	0.00914351	PD	7	24717969	0.0137	4.14e-10	130644	ieu-b-5102	Schizophrenia || id:ieu-b-5102	34631	39.0411
rs79445414	C	T	C	T	0.1234	-0.00618467	0.04	0.06944	FALSE	FALSE	8	34006043	0.575198	0.0110359	PD	8	33863561	0.0222	2.8e-08	130644	ieu-b-5102	Schizophrenia || id:ieu-b-5102	34631	30.8976
rs8138941	A	G	A	G	0.0580953	0.00682158	0.204	0.171376	FALSE	FALSE	22	49897030	0.358783	0.00743346	PD	22	50290678	0.0106	4.46e-08	130644	ieu-b-5102	Schizophrenia || id:ieu-b-5102	34631	30.0379
rs9304548	A	C	A	C	-0.0567016	0.0160701	0.748	0.729315	FALSE	FALSE	18	29920994	0.0113475	0.00634727	PD	18	27500959	0.01	1.59e-08	130644	ieu-b-5102	Schizophrenia || id:ieu-b-5102	34631	32.1507
rs9318627	C	A	C	A	-0.0611986	-0.0113829	0.4	0.346552	FALSE	FALSE	13	79355944	0.0536019	0.00589776	PD	13	79930079	0.0088	4.35e-12	130644	ieu-b-5102	Schizophrenia || id:ieu-b-5102	34631	48.3635
rs9454727	G	A	G	A	-0.054403	0.0131589	0.273	0.284115	FALSE	FALSE	6	69293497	0.0352387	0.00624945	PD	6	70003389	0.0098	3.35e-08	130644	ieu-b-5102	Schizophrenia || id:ieu-b-5102	34631	30.8172
rs9461916	C	T	C	T	0.0532953	0.00995589	0.594	0.568726	FALSE	FALSE	6	33829017	0.0806399	0.0056989	PD	6	33796794	0.0088	1.64e-09	130644	ieu-b-5102	Schizophrenia || id:ieu-b-5102	34631	36.6786
rs9636107	G	A	G	A	0.0698969	0.00815506	0.471	0.460048	FALSE	FALSE	18	55532886	0.147854	0.00563524	PD	18	53200117	0.0086	5.11e-16	130644	ieu-b-5102	Schizophrenia || id:ieu-b-5102	34631	66.057
rs9876421	T	C	T	C	0.0625033	0.00525573	0.343	0.314891	FALSE	FALSE	3	36806825	0.386278	0.00606626	PD	3	36848316	0.0092	9.19e-12	130644	ieu-b-5102	Schizophrenia || id:ieu-b-5102	34631	46.1562

## Sheet: Supplementary Table S4
Supplementary Table S4: Sensitivity analysis results between SCZ and PD
Steiger test for all SNPs
id.exposure	id.outcome	exposure	outcome	snp_r2.exposure	snp_r2.outcome	correct_causal_direction	steiger_pval
ieu-b-5102	CUOLZp	Schizophrenia || id:ieu-b-5102	outcome	0.0356767	0.00037402	TRUE	0
Steiger test for each SNP
SNP	effect_allele.exposure	other_allele.exposure	effect_allele.outcome	other_allele.outcome	beta.exposure	beta.outcome	eaf.exposure	eaf.outcome	remove	palindromic	ambiguous	id.outcome	chr.outcome	pos.outcome	pval.outcome	se.outcome	outcome	mr_keep.outcome	pval_origin.outcome	data_source.outcome	chr.exposure	pos.exposure	se.exposure	pval.exposure	samplesize.exposure	id.exposure	exposure	mr_keep.exposure	pval_origin.exposure	data_source.exposure	action	mr_keep	samplesize.outcome	F	r.exposure	r.outcome	units.outcome	units.exposure	rsq.exposure	effective_n.exposure	rsq.outcome	effective_n.outcome	steiger_dir	steiger_pval
rs10035564	G	A	G	A	0.0668024	0.00523405	0.331	0.322053	FALSE	FALSE	FALSE	CUOLZp	5	45252398	0.383209	0.00600236	outcome	TRUE	reported	textfile	5	45252500	0.0092	4.38e-13	127906	ieu-b-5102	Schizophrenia || id:ieu-b-5102	TRUE	reported	igd	2	TRUE	346731	52.724	0.0202989	0.00148088	NA	NA	0.000412046	127906	2.19e-06	346731	TRUE	8.77e-09
rs10086619	G	A	G	A	0.0722052	-0.00753532	0.161	0.12104	FALSE	FALSE	FALSE	CUOLZp	8	110568341	0.382634	0.00863099	outcome	TRUE	reported	textfile	8	111580570	0.0116	4.97e-10	127906	ieu-b-5102	Schizophrenia || id:ieu-b-5102	TRUE	reported	igd	2	TRUE	346731	38.7455	0.0174021	-0.00148267	NA	NA	0.000302834	127906	2.2e-06	346731	TRUE	1.13e-06
rs10117	A	G	A	G	-0.0549994	-0.0070131	0.398	0.349997	FALSE	FALSE	FALSE	CUOLZp	5	138556481	0.232852	0.00587832	outcome	TRUE	reported	textfile	5	137892170	0.0088	4.66e-10	127906	ieu-b-5102	Schizophrenia || id:ieu-b-5102	TRUE	reported	igd	2	TRUE	346731	39.0616	-0.017473	-0.0020261	NA	NA	0.000305305	127906	4.11e-06	346731	TRUE	2.33e-06
rs10861176	A	G	A	G	0.0555021	-0.00500859	0.737	0.770077	FALSE	FALSE	FALSE	CUOLZp	12	104237774	0.452759	0.00667079	outcome	TRUE	reported	textfile	12	104631552	0.0098	1.59e-08	127906	ieu-b-5102	Schizophrenia || id:ieu-b-5102	TRUE	reported	igd	2	TRUE	346731	32.075	0.0158339	-0.0012751	NA	NA	0.000250711	127906	1.63e-06	346731	TRUE	8.56e-06
rs10957321	A	G	A	G	0.0475949	-0.000792771	0.511	0.627408	FALSE	FALSE	FALSE	CUOLZp	8	64693321	0.892005	0.00583917	outcome	TRUE	reported	textfile	8	65605878	0.0086	3.48e-08	127906	ieu-b-5102	Schizophrenia || id:ieu-b-5102	TRUE	reported	igd	2	TRUE	346731	30.6284	0.0154728	-0.000230569	NA	NA	0.000239406	127906	5.32e-08	346731	TRUE	3.17e-06
rs11027839	C	A	C	A	0.0515038	-0.00412341	0.5	0.603649	FALSE	FALSE	FALSE	CUOLZp	11	24367689	0.473389	0.00575112	outcome	TRUE	reported	textfile	11	24389235	0.0086	2.4e-09	127906	ieu-b-5102	Schizophrenia || id:ieu-b-5102	TRUE	reported	igd	2	TRUE	346731	35.8659	0.0167432	-0.00121761	NA	NA	0.000280334	127906	1.48e-06	346731	TRUE	2.07e-06
rs11136325	A	G	A	G	-0.0537967	-0.000756611	0.579	0.513364	FALSE	FALSE	FALSE	CUOLZp	8	143788531	0.893424	0.00564751	outcome	TRUE	reported	textfile	8	144870701	0.0091	3.05e-09	127906	ieu-b-5102	Schizophrenia || id:ieu-b-5102	TRUE	reported	igd	2	TRUE	346731	34.9485	-0.0165277	-0.000227521	NA	NA	0.000273165	127906	5.18e-08	346731	TRUE	6.26e-07
rs11165867	T	C	T	C	0.0743034	0.00424299	0.16	0.160903	FALSE	FALSE	FALSE	CUOLZp	1	97412512	0.579047	0.00764811	outcome	TRUE	reported	textfile	1	97878068	0.0116	1.3e-10	127906	ieu-b-5102	Schizophrenia || id:ieu-b-5102	TRUE	reported	igd	2	TRUE	346731	41.03	0.0179077	0.000942156	NA	NA	0.000320685	127906	8.88e-07	346731	TRUE	2.14e-07
rs11664298	A	G	A	G	0.0773995	0.00511824	0.193	0.216348	FALSE	FALSE	FALSE	CUOLZp	18	79818986	0.452652	0.00681521	outcome	TRUE	reported	textfile	18	77578986	0.0108	8.94e-13	127906	ieu-b-5102	Schizophrenia || id:ieu-b-5102	TRUE	reported	igd	2	TRUE	346731	51.3604	0.0200348	0.0012754	NA	NA	0.000401393	127906	1.63e-06	346731	TRUE	9.75e-09
rs11693094	T	C	T	C	-0.054403	-0.00120853	0.461	0.453467	FALSE	FALSE	FALSE	CUOLZp	2	184736693	0.83024	0.00563696	outcome	TRUE	reported	textfile	2	185601420	0.0087	4.29e-10	127906	ieu-b-5102	Schizophrenia || id:ieu-b-5102	TRUE	reported	igd	2	TRUE	346731	39.1027	-0.0174822	-0.000364097	NA	NA	0.000305626	127906	1.33e-07	346731	TRUE	1.67e-07
rs11696755	C	T	C	T	0.0636962	0.00421048	0.184	0.135143	FALSE	FALSE	FALSE	CUOLZp	20	49488780	0.608306	0.00821568	outcome	TRUE	reported	textfile	20	48105317	0.011	7.26e-09	127906	ieu-b-5102	Schizophrenia || id:ieu-b-5102	TRUE	reported	igd	2	TRUE	346731	33.5306	0.0161891	0.000870348	NA	NA	0.000262086	127906	7.58e-07	346731	TRUE	2.83e-06
rs12129573	A	C	A	C	0.0777994	0.00162046	0.366	0.356642	FALSE	FALSE	FALSE	CUOLZp	1	73302683	0.781883	0.00585285	outcome	TRUE	reported	textfile	1	73768366	0.0089	2.28e-18	127906	ieu-b-5102	Schizophrenia || id:ieu-b-5102	TRUE	reported	igd	2	TRUE	346731	76.4139	0.0244351	0.000470193	NA	NA	0.000597075	127906	2.21e-07	346731	TRUE	2.36e-13
rs12151767	A	G	A	G	-0.0611045	0.00513858	0.487	0.397757	FALSE	FALSE	FALSE	CUOLZp	2	197410205	0.370805	0.00574165	outcome	TRUE	reported	textfile	2	198274929	0.0086	1.31e-12	127906	ieu-b-5102	Schizophrenia || id:ieu-b-5102	TRUE	reported	igd	2	TRUE	346731	50.4835	-0.0198631	0.00151988	NA	NA	0.000394543	127906	2.31e-06	346731	TRUE	2.05e-08
rs12285419	A	C	A	C	0.0849045	-7.51e-05	0.188	0.153952	FALSE	FALSE	FALSE	CUOLZp	11	46321639	0.992361	0.00784377	outcome	TRUE	reported	textfile	11	46343189	0.011	1.05e-14	127906	ieu-b-5102	Schizophrenia || id:ieu-b-5102	TRUE	reported	igd	2	TRUE	346731	59.5766	0.0215772	-1.63e-05	NA	NA	0.000465575	127906	2.64e-10	346731	TRUE	4.35e-11
rs12293670	G	A	G	A	-0.0704957	0.000494296	0.34	0.329478	FALSE	FALSE	FALSE	CUOLZp	11	124743036	0.934087	0.00597665	outcome	TRUE	reported	textfile	11	124612932	0.0092	1.56e-14	127906	ieu-b-5102	Schizophrenia || id:ieu-b-5102	TRUE	reported	igd	2	TRUE	346731	58.7151	-0.0214207	0.000140454	NA	NA	0.000458845	127906	1.97e-08	346731	TRUE	7.73e-11
rs12652777	C	T	C	T	-0.0487997	-0.00440345	0.522	0.531309	FALSE	FALSE	FALSE	CUOLZp	5	156348065	0.435	0.00564065	outcome	TRUE	reported	textfile	5	155775075	0.0086	1.52e-08	127906	ieu-b-5102	Schizophrenia || id:ieu-b-5102	TRUE	reported	igd	2	TRUE	346731	32.1986	-0.0158643	-0.00132577	NA	NA	0.000251677	127906	1.76e-06	346731	TRUE	8.81e-06
rs12712510	C	T	C	T	-0.0574006	-0.00443593	0.527	0.514411	FALSE	FALSE	FALSE	CUOLZp	2	22526854	0.43101	0.00563318	outcome	TRUE	reported	textfile	2	22749726	0.0087	5.14e-11	127906	ieu-b-5102	Schizophrenia || id:ieu-b-5102	TRUE	reported	igd	2	TRUE	346731	43.5306	-0.0184451	-0.00133732	NA	NA	0.000340222	127906	1.79e-06	346731	TRUE	1.69e-07
rs12771371	A	G	A	G	-0.0524027	-0.00466772	0.311	0.256394	FALSE	FALSE	FALSE	CUOLZp	10	52303323	0.468683	0.00644157	outcome	TRUE	reported	textfile	10	54063083	0.0093	1.94e-08	127906	ieu-b-5102	Schizophrenia || id:ieu-b-5102	TRUE	reported	igd	2	TRUE	346731	31.7498	-0.0157534	-0.0012306	NA	NA	0.00024817	127906	1.51e-06	346731	TRUE	9.01e-06
rs13016542	C	T	C	T	-0.0883039	-0.0165289	0.136	0.146787	FALSE	FALSE	FALSE	CUOLZp	2	144426284	0.0370894	0.00792839	outcome	TRUE	reported	textfile	2	145183851	0.0129	8.28e-12	127906	ieu-b-5102	Schizophrenia || id:ieu-b-5102	TRUE	reported	igd	2	TRUE	346731	46.8576	-0.0191368	-0.00354047	NA	NA	0.000366216	127906	1.25e-05	346731	TRUE	1.86e-06
rs13195636	C	A	C	A	-0.210504	-0.0326454	0.091	0.0505555	FALSE	FALSE	FALSE	CUOLZp	6	27541714	0.0113637	0.0128967	outcome	TRUE	reported	textfile	6	27509493	0.0159	6.55e-40	127906	ieu-b-5102	Schizophrenia || id:ieu-b-5102	TRUE	reported	igd	2	TRUE	346731	175.278	-0.0369934	-0.00429877	NA	NA	0.00136851	127906	1.85e-05	346731	TRUE	1.54e-23
rs13233308	T	C	T	C	-0.0487044	-0.00206063	0.484	0.485491	FALSE	FALSE	FALSE	CUOLZp	7	87615644	0.71348	0.00561195	outcome	TRUE	reported	textfile	7	87244960	0.0086	1.75e-08	127906	ieu-b-5102	Schizophrenia || id:ieu-b-5102	TRUE	reported	igd	2	TRUE	346731	32.073	-0.0158334	-0.000623578	NA	NA	0.000250695	127906	3.89e-07	346731	TRUE	3.33e-06
rs132582	T	C	T	C	-0.0509972	-0.00662375	0.545	0.507869	FALSE	FALSE	FALSE	CUOLZp	22	39592170	0.238553	0.00561996	outcome	TRUE	reported	textfile	22	39988175	0.0086	3.26e-09	127906	ieu-b-5102	Schizophrenia || id:ieu-b-5102	TRUE	reported	igd	2	TRUE	346731	35.1638	-0.0165785	-0.00200159	NA	NA	0.000274848	127906	4.01e-06	346731	TRUE	8.34e-06
rs1430894	T	C	T	C	0.0532953	0.00292183	0.483	0.564019	FALSE	FALSE	FALSE	CUOLZp	3	17827267	0.605295	0.00565369	outcome	TRUE	reported	textfile	3	17868759	0.0086	6.15e-10	127906	ieu-b-5102	Schizophrenia || id:ieu-b-5102	TRUE	reported	igd	2	TRUE	346731	38.4044	0.0173254	0.000877663	NA	NA	0.000300169	127906	7.7e-07	346731	TRUE	4.95e-07
rs145071536	C	T	C	T	0.0851005	0.0191526	0.192	0.169114	FALSE	FALSE	FALSE	CUOLZp	1	243629710	0.0107788	0.00751144	outcome	TRUE	reported	textfile	1	243793012	0.012	1.62e-12	127906	ieu-b-5102	Schizophrenia || id:ieu-b-5102	TRUE	reported	igd	2	TRUE	346731	50.2923	0.0198255	0.00433017	NA	NA	0.000393049	127906	1.88e-05	346731	TRUE	2.17e-06
rs1451488	G	A	G	A	0.0708947	-0.00520825	0.555	0.621098	FALSE	FALSE	FALSE	CUOLZp	2	199125384	0.369786	0.00580711	outcome	TRUE	reported	textfile	2	199990107	0.0087	4.47e-16	127906	ieu-b-5102	Schizophrenia || id:ieu-b-5102	TRUE	reported	igd	2	TRUE	346731	66.4032	0.0227793	-0.00152313	NA	NA	0.000518895	127906	2.32e-06	346731	TRUE	8.11e-11
rs149165	G	T	G	T	-0.0481995	0.00772987	0.446	0.425311	FALSE	FALSE	FALSE	CUOLZp	16	58625403	0.174218	0.00568885	outcome	TRUE	reported	textfile	16	58659307	0.0087	3e-08	127906	ieu-b-5102	Schizophrenia || id:ieu-b-5102	TRUE	reported	igd	2	TRUE	346731	30.6935	-0.0154892	0.00230755	NA	NA	0.000239915	127906	5.32e-06	346731	TRUE	5.59e-05
rs1615350	T	C	T	C	-0.0736036	-0.0029882	0.744	0.788428	FALSE	FALSE	FALSE	CUOLZp	12	123165788	0.663901	0.00687681	outcome	TRUE	reported	textfile	12	123650335	0.0098	4.92e-14	127906	ieu-b-5102	Schizophrenia || id:ieu-b-5102	TRUE	reported	igd	2	TRUE	346731	56.4087	-0.0209959	-0.000737951	NA	NA	0.000440829	127906	5.45e-07	346731	TRUE	5.89e-10
rs167924	G	A	G	A	0.0501992	0.00585216	0.631	0.581908	FALSE	FALSE	FALSE	CUOLZp	3	107660990	0.303353	0.00568574	outcome	TRUE	reported	textfile	3	107379837	0.009	2.34e-08	127906	ieu-b-5102	Schizophrenia || id:ieu-b-5102	TRUE	reported	igd	2	TRUE	346731	31.1106	0.0155941	0.00174797	NA	NA	0.000243175	127906	3.06e-06	346731	TRUE	2.31e-05
rs16851048	C	T	C	T	0.0744973	0.0152192	0.195	0.14729	FALSE	FALSE	FALSE	CUOLZp	1	177306870	0.055386	0.00794389	outcome	TRUE	reported	textfile	1	177276006	0.0107	4.15e-12	127906	ieu-b-5102	Schizophrenia || id:ieu-b-5102	TRUE	reported	igd	2	TRUE	346731	48.4745	0.019464	0.00325358	NA	NA	0.000378848	127906	1.06e-05	346731	TRUE	7.2e-07
rs16867571	G	A	G	A	-0.0657035	0.0023029	0.235	0.21834	FALSE	FALSE	FALSE	CUOLZp	5	89447402	0.735863	0.00682672	outcome	TRUE	reported	textfile	5	88743219	0.0104	2.68e-10	127906	ieu-b-5102	Schizophrenia || id:ieu-b-5102	TRUE	reported	igd	2	TRUE	346731	39.9126	-0.0176622	0.000572886	NA	NA	0.000311954	127906	3.28e-07	346731	TRUE	1.75e-07
rs17194490	T	G	T	G	0.0781994	0.00733136	0.161	0.140688	FALSE	FALSE	FALSE	CUOLZp	3	2506102	0.363962	0.00807559	outcome	TRUE	reported	textfile	3	2547786	0.0116	1.8e-11	127906	ieu-b-5102	Schizophrenia || id:ieu-b-5102	TRUE	reported	igd	2	TRUE	346731	45.4455	0.0188463	0.00154175	NA	NA	0.000355183	127906	2.38e-06	346731	TRUE	1.22e-07
rs17731	A	G	A	G	0.0523992	0.00990372	0.365	0.263571	FALSE	FALSE	FALSE	CUOLZp	10	3779369	0.12042	0.0063771	outcome	TRUE	reported	textfile	10	3821561	0.0089	4.37e-09	127906	ieu-b-5102	Schizophrenia || id:ieu-b-5102	TRUE	reported	igd	2	TRUE	346731	34.6633	0.0164601	0.00263742	NA	NA	0.000270936	127906	6.96e-06	346731	TRUE	2.38e-05
rs1860002	T	C	T	C	-0.0837987	-0.00115698	0.543	0.553437	FALSE	FALSE	FALSE	CUOLZp	12	2304637	0.838165	0.00566479	outcome	TRUE	reported	textfile	12	2413803	0.0087	1.04e-21	127906	ieu-b-5102	Schizophrenia || id:ieu-b-5102	TRUE	reported	igd	2	TRUE	346731	92.7761	-0.0269227	-0.000346854	NA	NA	0.000724831	127906	1.2e-07	346731	TRUE	4.46e-16
rs187557	T	C	T	C	-0.0666956	-0.00139283	0.848	0.888061	FALSE	FALSE	FALSE	CUOLZp	5	107430639	0.876087	0.00893227	outcome	TRUE	reported	textfile	5	106766340	0.0119	2.03e-08	127906	ieu-b-5102	Schizophrenia || id:ieu-b-5102	TRUE	reported	igd	2	TRUE	346731	31.4124	-0.0156695	-0.000264814	NA	NA	0.000245533	127906	7.01e-08	346731	TRUE	2.49e-06
rs1881046	T	G	T	G	-0.0507026	0.00092906	0.34	0.296061	FALSE	FALSE	FALSE	CUOLZp	2	155979281	0.880264	0.00616763	outcome	TRUE	reported	textfile	2	156835793	0.0092	3.39e-08	127906	ieu-b-5102	Schizophrenia || id:ieu-b-5102	TRUE	reported	igd	2	TRUE	346731	30.3728	-0.0154081	0.000255818	NA	NA	0.000237409	127906	6.54e-08	346731	TRUE	3.62e-06
rs1901512	C	T	C	T	-0.058401	-0.00185934	0.699	0.729208	FALSE	FALSE	FALSE	CUOLZp	5	102388171	0.769311	0.00633993	outcome	TRUE	reported	textfile	5	101723875	0.0094	5.72e-10	127906	ieu-b-5102	Schizophrenia || id:ieu-b-5102	TRUE	reported	igd	2	TRUE	346731	38.5998	-0.0173694	-0.000498057	NA	NA	0.000301696	127906	2.48e-07	346731	TRUE	2.5e-07
rs1915019	G	A	G	A	-0.0570984	-0.0187917	0.75	0.785233	FALSE	FALSE	FALSE	CUOLZp	8	88271460	0.00583969	0.00681686	outcome	TRUE	reported	textfile	8	89283689	0.0098	6.57e-09	127906	ieu-b-5102	Schizophrenia || id:ieu-b-5102	TRUE	reported	igd	2	TRUE	346731	33.9466	-0.0162891	-0.00468147	NA	NA	0.000265336	127906	2.19e-05	346731	TRUE	0.000387314
rs2053079	G	A	G	A	0.0598986	-0.00182952	0.237	0.260791	FALSE	FALSE	FALSE	CUOLZp	19	30496516	0.775381	0.00641165	outcome	TRUE	reported	textfile	19	30987423	0.0101	3.01e-09	127906	ieu-b-5102	Schizophrenia || id:ieu-b-5102	TRUE	reported	igd	2	TRUE	346731	35.1715	0.0165803	-0.000484588	NA	NA	0.000274908	127906	2.35e-07	346731	TRUE	8.63e-07
rs2078266	G	A	G	A	-0.0696007	0.00545986	0.829	0.834147	FALSE	FALSE	FALSE	CUOLZp	9	135487010	0.480433	0.00773783	outcome	TRUE	reported	textfile	9	138378856	0.0126	2.94e-08	127906	ieu-b-5102	Schizophrenia || id:ieu-b-5102	TRUE	reported	igd	2	TRUE	346731	30.5131	-0.0154436	0.0011983	NA	NA	0.000238506	127906	1.44e-06	346731	TRUE	1.33e-05
rs215412	A	G	A	G	0.0577033	0.00584794	0.328	0.343283	FALSE	FALSE	FALSE	CUOLZp	4	23421963	0.323477	0.00592294	outcome	TRUE	reported	textfile	4	23423586	0.0091	2.69e-10	127906	ieu-b-5102	Schizophrenia || id:ieu-b-5102	TRUE	reported	igd	2	TRUE	346731	40.2086	0.0177276	0.00167676	NA	NA	0.000314266	127906	2.81e-06	346731	TRUE	9.25e-07
rs2167378	T	C	T	C	-0.0648978	0.00513432	0.439	0.380461	FALSE	FALSE	FALSE	CUOLZp	2	199180535	0.375339	0.00579156	outcome	TRUE	reported	textfile	2	200045258	0.0087	7.3e-14	127906	ieu-b-5102	Schizophrenia || id:ieu-b-5102	TRUE	reported	igd	2	TRUE	346731	55.6444	-0.0208533	0.00150554	NA	NA	0.000434859	127906	2.27e-06	346731	TRUE	3.32e-09
rs217336	A	C	A	C	-0.0503033	-0.00940074	0.434	0.487829	FALSE	FALSE	FALSE	CUOLZp	6	83632084	0.0942193	0.00561725	outcome	TRUE	reported	textfile	6	84341803	0.0087	8.05e-09	127906	ieu-b-5102	Schizophrenia || id:ieu-b-5102	TRUE	reported	igd	2	TRUE	346731	33.4314	-0.0161651	-0.00284211	NA	NA	0.00026131	127906	8.08e-06	346731	TRUE	4.64e-05
rs2333321	G	A	G	A	-0.0712038	-0.00230181	0.792	0.800685	FALSE	FALSE	FALSE	CUOLZp	4	175938841	0.743464	0.00703337	outcome	TRUE	reported	textfile	4	176859992	0.0105	1.25e-11	127906	ieu-b-5102	Schizophrenia || id:ieu-b-5102	TRUE	reported	igd	2	TRUE	346731	45.9862	-0.0189581	-0.00055579	NA	NA	0.000359408	127906	3.09e-07	346731	TRUE	1.85e-08
rs2381411	C	T	C	T	0.050399	-0.00890816	0.402	0.441386	FALSE	FALSE	FALSE	CUOLZp	9	36319931	0.116376	0.00567338	outcome	TRUE	reported	textfile	9	36319928	0.0088	1.25e-08	127906	ieu-b-5102	Schizophrenia || id:ieu-b-5102	TRUE	reported	igd	2	TRUE	346731	32.8004	0.0160119	-0.00266655	NA	NA	0.000256379	127906	7.11e-06	346731	TRUE	4.51e-05
rs2514218	T	C	T	C	-0.0704957	-0.00361311	0.344	0.202387	FALSE	FALSE	FALSE	CUOLZp	11	113522272	0.608862	0.00706101	outcome	TRUE	reported	textfile	11	113392994	0.0092	1.35e-14	127906	ieu-b-5102	Schizophrenia || id:ieu-b-5102	TRUE	reported	igd	2	TRUE	346731	58.7151	-0.0214207	-0.000868999	NA	NA	0.000458845	127906	7.55e-07	346731	TRUE	3.32e-10
rs2696466	G	A	G	A	-0.0611986	-0.00414412	0.403	0.374453	FALSE	FALSE	FALSE	CUOLZp	17	46212466	0.475479	0.0058074	outcome	TRUE	reported	textfile	17	44289832	0.0092	2.64e-11	127906	ieu-b-5102	Schizophrenia || id:ieu-b-5102	TRUE	reported	igd	2	TRUE	346731	44.2494	-0.0185967	-0.00121187	NA	NA	0.000345838	127906	1.47e-06	346731	TRUE	1.07e-07
rs2815731	A	C	A	C	-0.0600033	0.0019241	0.358	0.442137	FALSE	FALSE	FALSE	CUOLZp	6	72445583	0.73349	0.00565102	outcome	TRUE	reported	textfile	6	73155285	0.0091	4.39e-11	127906	ieu-b-5102	Schizophrenia || id:ieu-b-5102	TRUE	reported	igd	2	TRUE	346731	43.4778	-0.0184339	0.000578237	NA	NA	0.00033981	127906	3.34e-07	346731	TRUE	4.8e-08
rs2999392	T	C	T	C	0.0517987	0.00744793	0.691	0.718812	FALSE	FALSE	FALSE	CUOLZp	14	51188427	0.232451	0.00623743	outcome	TRUE	reported	textfile	14	51655145	0.0094	3.05e-08	127906	ieu-b-5102	Schizophrenia || id:ieu-b-5102	TRUE	reported	igd	2	TRUE	346731	30.3656	0.0154063	0.00202784	NA	NA	0.000237353	127906	4.11e-06	346731	TRUE	4.32e-05
rs308697	A	C	A	C	-0.0501036	-0.00144665	0.436	0.366055	FALSE	FALSE	FALSE	CUOLZp	3	161769703	0.803849	0.00582461	outcome	TRUE	reported	textfile	3	161487491	0.0087	8.83e-09	127906	ieu-b-5102	Schizophrenia || id:ieu-b-5102	TRUE	reported	igd	2	TRUE	346731	33.1665	-0.0161009	-0.000421795	NA	NA	0.00025924	127906	1.78e-07	346731	TRUE	1.64e-06
rs35351411	C	A	C	A	0.0635044	0.00420184	0.544	0.484061	FALSE	FALSE	FALSE	CUOLZp	15	61579998	0.455311	0.00562804	outcome	TRUE	reported	textfile	15	61872197	0.0087	2.21e-13	127906	ieu-b-5102	Schizophrenia || id:ieu-b-5102	TRUE	reported	igd	2	TRUE	346731	53.2806	0.0204057	0.00126791	NA	NA	0.000416394	127906	1.61e-06	346731	TRUE	4.89e-09
rs35426637	T	G	T	G	-0.0622985	0.00916298	0.324	0.34779	FALSE	FALSE	FALSE	CUOLZp	7	111348537	0.120015	0.00589369	outcome	TRUE	reported	textfile	7	110988593	0.0093	2.15e-11	127906	ieu-b-5102	Schizophrenia || id:ieu-b-5102	TRUE	reported	igd	2	TRUE	346731	44.8734	-0.0187274	0.0026403	NA	NA	0.000350714	127906	6.97e-06	346731	TRUE	8.74e-07
rs35734242	C	T	C	T	0.050704	0.00779513	0.426	0.454261	FALSE	FALSE	FALSE	CUOLZp	4	712911	0.169271	0.00567104	outcome	TRUE	reported	textfile	4	706700	0.0089	1.37e-08	127906	ieu-b-5102	Schizophrenia || id:ieu-b-5102	TRUE	reported	igd	2	TRUE	346731	32.4567	0.0159278	0.00233434	NA	NA	0.000253694	127906	5.45e-06	346731	TRUE	3.25e-05
rs3739118	A	G	A	G	-0.057004	0.00599369	0.291	0.281098	FALSE	FALSE	FALSE	CUOLZp	2	200389046	0.338882	0.00626707	outcome	TRUE	reported	textfile	2	201253769	0.0095	2.36e-09	127906	ieu-b-5102	Schizophrenia || id:ieu-b-5102	TRUE	reported	igd	2	TRUE	346731	36.0051	-0.0167756	0.00162418	NA	NA	0.000281421	127906	2.64e-06	346731	TRUE	3.62e-06
rs3791710	C	T	C	T	-0.0600033	-0.00584318	0.203	0.191849	FALSE	FALSE	FALSE	CUOLZp	2	211425323	0.413831	0.00715051	outcome	TRUE	reported	textfile	2	212290048	0.0108	3.02e-08	127906	ieu-b-5102	Schizophrenia || id:ieu-b-5102	TRUE	reported	igd	2	TRUE	346731	30.8676	-0.0155331	-0.00138777	NA	NA	0.000241276	127906	1.93e-06	346731	TRUE	1.53e-05
rs3802924	C	A	C	A	-0.0736036	-0.0157279	0.212	0.288784	FALSE	FALSE	FALSE	CUOLZp	11	133957838	0.0113313	0.0062109	outcome	TRUE	reported	textfile	11	133827733	0.0108	9.58e-12	127906	ieu-b-5102	Schizophrenia || id:ieu-b-5102	TRUE	reported	igd	2	TRUE	346731	46.4462	-0.0190526	-0.00430048	NA	NA	0.000363002	127906	1.85e-05	346731	TRUE	6.48e-06
rs3824451	C	T	C	T	0.0655951	0.0142652	0.153	0.133201	FALSE	FALSE	FALSE	CUOLZp	9	98309240	0.0839228	0.00825355	outcome	TRUE	reported	textfile	9	101071522	0.0118	2.54e-08	127906	ieu-b-5102	Schizophrenia || id:ieu-b-5102	TRUE	reported	igd	2	TRUE	346731	30.9014	0.0155416	0.00293522	NA	NA	0.00024154	127906	8.62e-06	346731	TRUE	0.000116299
rs4575535	G	A	G	A	0.0557982	0.00130455	0.704	0.622321	FALSE	FALSE	FALSE	CUOLZp	16	89492889	0.821965	0.00579752	outcome	TRUE	reported	textfile	16	89559297	0.0096	5.77e-09	127906	ieu-b-5102	Schizophrenia || id:ieu-b-5102	TRUE	reported	igd	2	TRUE	346731	33.783	0.0162499	0.000382141	NA	NA	0.000264058	127906	1.46e-07	346731	TRUE	1.23e-06
rs4653164	T	C	T	C	0.0511038	0.00327032	0.668	0.607914	FALSE	FALSE	FALSE	CUOLZp	1	36161941	0.569447	0.00574883	outcome	TRUE	reported	textfile	1	36627542	0.0092	3.08e-08	127906	ieu-b-5102	Schizophrenia || id:ieu-b-5102	TRUE	reported	igd	2	TRUE	346731	30.8554	0.01553	0.000966085	NA	NA	0.00024118	127906	9.33e-07	346731	TRUE	8.5e-06
rs4766428	T	C	T	C	0.0750038	0.00252037	0.441	0.440177	FALSE	FALSE	FALSE	CUOLZp	12	110285440	0.656393	0.00566502	outcome	TRUE	reported	textfile	12	110723245	0.0089	3.93e-17	127906	ieu-b-5102	Schizophrenia || id:ieu-b-5102	TRUE	reported	igd	2	TRUE	346731	71.021	0.0235576	0.000755558	NA	NA	0.00055496	127906	5.71e-07	346731	TRUE	3.14e-12
rs4779050	G	T	G	T	-0.0579953	0.0011799	0.633	0.587835	FALSE	FALSE	FALSE	CUOLZp	15	82699986	0.835902	0.00569619	outcome	TRUE	reported	textfile	15	83368738	0.0089	7.27e-11	127906	ieu-b-5102	Schizophrenia || id:ieu-b-5102	TRUE	reported	igd	2	TRUE	346731	42.4625	-0.0182175	0.000351776	NA	NA	0.000331877	127906	1.24e-07	346731	TRUE	4.72e-08
rs4812325	A	G	A	G	0.0719042	-0.00200781	0.616	0.617419	FALSE	FALSE	FALSE	CUOLZp	20	38856815	0.728464	0.00578339	outcome	TRUE	reported	textfile	20	37485458	0.0089	8.96e-16	127906	ieu-b-5102	Schizophrenia || id:ieu-b-5102	TRUE	reported	igd	2	TRUE	346731	65.2722	0.0225845	-0.000589583	NA	NA	0.000510062	127906	3.48e-07	346731	TRUE	1.76e-11
rs4921741	G	A	G	A	0.0559991	0.00115741	0.261	0.325764	FALSE	FALSE	FALSE	CUOLZp	8	17213417	0.847201	0.00600658	outcome	TRUE	reported	textfile	8	17070926	0.0098	1.21e-08	127906	ieu-b-5102	Schizophrenia || id:ieu-b-5102	TRUE	reported	igd	2	TRUE	346731	32.652	0.0159756	0.000327239	NA	NA	0.00025522	127906	1.07e-07	346731	TRUE	1.72e-06
rs500102	C	T	C	T	-0.0517002	0.00469135	0.591	0.538095	FALSE	FALSE	FALSE	CUOLZp	9	74743829	0.404659	0.00562964	outcome	TRUE	reported	textfile	9	77358745	0.0088	4.87e-09	127906	ieu-b-5102	Schizophrenia || id:ieu-b-5102	TRUE	reported	igd	2	TRUE	346731	34.5159	-0.0164251	0.00141521	NA	NA	0.000269785	127906	2e-06	346731	TRUE	4.46e-06
rs505061	A	C	A	C	0.0534957	-0.00878936	0.488	0.464666	FALSE	FALSE	FALSE	CUOLZp	9	22767165	0.11883	0.00563527	outcome	TRUE	reported	textfile	9	22767164	0.0086	5.8e-10	127906	ieu-b-5102	Schizophrenia || id:ieu-b-5102	TRUE	reported	igd	2	TRUE	346731	38.6938	0.0173905	-0.00264878	NA	NA	0.00030243	127906	7.02e-06	346731	TRUE	6.58e-06
rs56205728	A	G	A	G	0.0630037	-0.00208689	0.287	0.239865	FALSE	FALSE	FALSE	CUOLZp	15	40275036	0.75257	0.00661977	outcome	TRUE	reported	textfile	15	40567237	0.0097	1.01e-10	127906	ieu-b-5102	Schizophrenia || id:ieu-b-5102	TRUE	reported	igd	2	TRUE	346731	42.188	0.0181585	-0.000535379	NA	NA	0.000329732	127906	2.87e-07	346731	TRUE	7.14e-08
rs56335113	G	A	G	A	-0.064701	0.00444159	0.697	0.705687	FALSE	FALSE	FALSE	CUOLZp	1	29954792	0.471601	0.00616994	outcome	TRUE	reported	textfile	1	30427639	0.0094	6.02e-12	127906	ieu-b-5102	Schizophrenia || id:ieu-b-5102	TRUE	reported	igd	2	TRUE	346731	47.3769	-0.0192425	0.00122254	NA	NA	0.000370272	127906	1.49e-06	346731	TRUE	3.61e-08
rs5751191	C	T	C	T	0.0655951	-0.0027128	0.501	0.575475	FALSE	FALSE	FALSE	CUOLZp	22	41974987	0.631869	0.00566231	outcome	TRUE	reported	textfile	22	42370991	0.0086	3e-14	127906	ieu-b-5102	Schizophrenia || id:ieu-b-5102	TRUE	reported	igd	2	TRUE	346731	58.1763	0.0213222	-0.000813634	NA	NA	0.000454636	127906	6.62e-07	346731	TRUE	3.61e-10
rs58120505	C	T	C	T	-0.089603	0.00689618	0.418	0.350354	FALSE	FALSE	FALSE	CUOLZp	7	1990232	0.241259	0.00588489	outcome	TRUE	reported	textfile	7	2029867	0.0088	2.24e-24	127906	ieu-b-5102	Schizophrenia || id:ieu-b-5102	TRUE	reported	igd	2	TRUE	346731	103.676	-0.0284591	0.0019901	NA	NA	0.000809923	127906	3.96e-06	346731	TRUE	5.81e-16
rs6001259	T	C	T	C	0.1915	0.00664044	0.016	0.0442704	FALSE	FALSE	FALSE	CUOLZp	22	38851745	0.626526	0.013646	outcome	TRUE	reported	textfile	22	39247750	0.0348	3.7e-08	127906	ieu-b-5102	Schizophrenia || id:ieu-b-5102	TRUE	reported	igd	2	TRUE	346731	30.2816	0.0153849	0.000826411	NA	NA	0.000236697	127906	6.83e-07	346731	TRUE	8.57e-06
rs6010045	C	T	C	T	0.0548998	0.00495481	0.698	0.783665	FALSE	FALSE	FALSE	CUOLZp	22	50664663	0.468453	0.00683423	outcome	TRUE	reported	textfile	22	51103091	0.0095	7.44e-09	127906	ieu-b-5102	Schizophrenia || id:ieu-b-5102	TRUE	reported	igd	2	TRUE	346731	33.396	0.0161565	0.00123124	NA	NA	0.000261034	127906	1.52e-06	346731	TRUE	5.05e-06
rs61937595	T	C	T	C	-0.130098	-0.0229448	0.092	0.140643	FALSE	FALSE	FALSE	CUOLZp	12	57289173	0.00473293	0.00812299	outcome	TRUE	reported	textfile	12	57682956	0.0162	1.15e-15	127906	ieu-b-5102	Schizophrenia || id:ieu-b-5102	TRUE	reported	igd	2	TRUE	346731	64.4928	-0.0224494	-0.00479698	NA	NA	0.000503974	127906	2.3e-05	346731	TRUE	6.78e-08
rs62018952	C	T	C	T	0.0584027	0.00605833	0.726	0.842673	FALSE	FALSE	FALSE	CUOLZp	15	43788539	0.433541	0.00773587	outcome	TRUE	reported	textfile	15	44080737	0.0097	1.94e-09	127906	ieu-b-5102	Schizophrenia || id:ieu-b-5102	TRUE	reported	igd	2	TRUE	346731	36.2512	0.0168328	0.00132999	NA	NA	0.000283345	127906	1.77e-06	346731	TRUE	2.14e-06
rs62183855	C	A	C	A	-0.0660967	0.00759454	0.192	0.0728266	FALSE	FALSE	FALSE	CUOLZp	2	172091721	0.483619	0.0108417	outcome	TRUE	reported	textfile	2	172956449	0.0111	2.66e-09	127906	ieu-b-5102	Schizophrenia || id:ieu-b-5102	TRUE	reported	igd	2	TRUE	346731	35.4579	-0.0166477	0.00118962	NA	NA	0.000277146	127906	1.42e-06	346731	TRUE	2.29e-06
rs634940	T	G	T	G	0.0663962	0.00417522	0.252	0.211512	FALSE	FALSE	FALSE	CUOLZp	6	92367782	0.544453	0.00688874	outcome	TRUE	reported	textfile	6	93077500	0.0099	1.78e-11	127906	ieu-b-5102	Schizophrenia || id:ieu-b-5102	TRUE	reported	igd	2	TRUE	346731	44.9796	0.0187495	0.00102931	NA	NA	0.000351544	127906	1.06e-06	346731	TRUE	6.05e-08
rs6482437	C	A	C	A	0.0989036	0.000155001	0.888	0.863326	FALSE	FALSE	FALSE	CUOLZp	10	18437397	0.984876	0.00817699	outcome	TRUE	reported	textfile	10	18726326	0.0142	3.33e-12	127906	ieu-b-5102	Schizophrenia || id:ieu-b-5102	TRUE	reported	igd	2	TRUE	346731	48.5118	0.0194715	3.22e-05	NA	NA	0.000379139	127906	1.04e-09	346731	TRUE	2.8e-09
rs6538539	T	G	T	G	-0.0567961	0.00318953	0.549	0.488098	FALSE	FALSE	FALSE	CUOLZp	12	94801517	0.56906	0.00560121	outcome	TRUE	reported	textfile	12	95195293	0.0086	4.43e-11	127906	ieu-b-5102	Schizophrenia || id:ieu-b-5102	TRUE	reported	igd	2	TRUE	346731	43.6154	-0.0184631	0.000967051	NA	NA	0.000340885	127906	9.35e-07	346731	TRUE	8.86e-08
rs6546857	G	A	G	A	0.0603978	-0.0123178	0.232	0.219781	FALSE	FALSE	FALSE	CUOLZp	2	73610828	0.0685441	0.00676278	outcome	TRUE	reported	textfile	2	73837955	0.0102	2.74e-09	127906	ieu-b-5102	Schizophrenia || id:ieu-b-5102	TRUE	reported	igd	2	TRUE	346731	35.0624	0.0165546	-0.00309322	NA	NA	0.000274056	127906	9.57e-06	346731	TRUE	3.87e-05
rs6549963	C	T	C	T	-0.0483043	-0.00151388	0.416	0.405106	FALSE	FALSE	FALSE	CUOLZp	3	30003287	0.791646	0.00573062	outcome	TRUE	reported	textfile	3	30044778	0.0088	4.31e-08	127906	ieu-b-5102	Schizophrenia || id:ieu-b-5102	TRUE	reported	igd	2	TRUE	346731	30.1305	-0.0153465	-0.000448637	NA	NA	0.000235516	127906	2.01e-07	346731	TRUE	5.26e-06
rs6673880	G	A	G	A	0.062301	0.00552364	0.495	0.576612	FALSE	FALSE	FALSE	CUOLZp	1	2441729	0.333139	0.00570735	outcome	TRUE	reported	textfile	1	2373168	0.0091	7.19e-12	127906	ieu-b-5102	Schizophrenia || id:ieu-b-5102	TRUE	reported	igd	2	TRUE	346731	46.8713	0.0191396	0.0016436	NA	NA	0.000366323	127906	2.7e-06	346731	TRUE	8.86e-08
rs6715366	A	G	A	G	0.0540972	0.0118692	0.267	0.273653	FALSE	FALSE	FALSE	CUOLZp	2	2323523	0.0593144	0.00629379	outcome	TRUE	reported	textfile	2	2327295	0.0097	2.49e-08	127906	ieu-b-5102	Schizophrenia || id:ieu-b-5102	TRUE	reported	igd	2	TRUE	346731	31.1033	0.0155922	0.00320267	NA	NA	0.000243118	127906	1.03e-05	346731	TRUE	0.00015215
rs6798742	G	A	G	A	0.0610991	-0.00686208	0.307	0.307698	FALSE	FALSE	FALSE	CUOLZp	3	63918083	0.257775	0.0060637	outcome	TRUE	reported	textfile	3	63903759	0.0093	4.57e-11	127906	ieu-b-5102	Schizophrenia || id:ieu-b-5102	TRUE	reported	igd	2	TRUE	346731	43.1622	0.0183669	-0.00192186	NA	NA	0.000337344	127906	3.69e-06	346731	TRUE	4.97e-07
rs6943762	C	T	C	T	-0.105098	0.00761885	0.13	0.126606	FALSE	FALSE	FALSE	CUOLZp	7	86773947	0.366937	0.00844451	outcome	TRUE	reported	textfile	7	86403263	0.0132	1.57e-15	127906	ieu-b-5102	Schizophrenia || id:ieu-b-5102	TRUE	reported	igd	2	TRUE	346731	63.393	-0.0222572	0.00153221	NA	NA	0.000495384	127906	2.35e-06	346731	TRUE	2.36e-10
rs6974218	C	A	C	A	-0.0548953	-0.00130656	0.382	0.487855	FALSE	FALSE	FALSE	CUOLZp	7	110415943	0.816441	0.00562869	outcome	TRUE	reported	textfile	7	110056000	0.0089	6.8e-10	127906	ieu-b-5102	Schizophrenia || id:ieu-b-5102	TRUE	reported	igd	2	TRUE	346731	38.0444	-0.017244	-0.000394209	NA	NA	0.000297356	127906	1.55e-07	346731	TRUE	2.59e-07
rs7113199	C	A	C	A	-0.0522983	-0.0058078	0.704	0.684923	FALSE	FALSE	FALSE	CUOLZp	11	134377293	0.335992	0.0060365	outcome	TRUE	reported	textfile	11	134247187	0.0094	2.8e-08	127906	ieu-b-5102	Schizophrenia || id:ieu-b-5102	TRUE	reported	igd	2	TRUE	346731	30.9542	-0.0155548	-0.00163392	NA	NA	0.000241953	127906	2.67e-06	346731	TRUE	2.08e-05
rs72802868	T	G	T	G	-0.0691995	0.00158629	0.294	0.296749	FALSE	FALSE	FALSE	CUOLZp	5	152855655	0.79646	0.00615006	outcome	TRUE	reported	textfile	5	152235215	0.0096	4.55e-13	127906	ieu-b-5102	Schizophrenia || id:ieu-b-5102	TRUE	reported	igd	2	TRUE	346731	51.9593	-0.0201512	0.000438034	NA	NA	0.000406072	127906	1.92e-07	346731	TRUE	1.67e-09
rs72986630	T	C	T	C	0.112296	0.0151267	0.068	0.0619916	FALSE	FALSE	FALSE	CUOLZp	19	11738921	0.194131	0.0116497	outcome	TRUE	reported	textfile	19	11849736	0.0179	3.59e-10	127906	ieu-b-5102	Schizophrenia || id:ieu-b-5102	TRUE	reported	igd	2	TRUE	346731	39.357	0.0175389	0.00220513	NA	NA	0.000307613	127906	4.86e-06	346731	TRUE	2.76e-06
rs7515363	T	C	T	C	-0.0535029	-0.00763243	0.619	0.571556	FALSE	FALSE	FALSE	CUOLZp	1	200445831	0.178005	0.00566656	outcome	TRUE	reported	textfile	1	200414959	0.0089	1.84e-09	127906	ieu-b-5102	Schizophrenia || id:ieu-b-5102	TRUE	reported	igd	2	TRUE	346731	36.1389	-0.0168068	-0.00228743	NA	NA	0.000282467	127906	5.23e-06	346731	TRUE	9.05e-06
rs7575796	G	A	G	A	-0.0963006	0.00234463	0.094	0.227209	FALSE	FALSE	FALSE	CUOLZp	2	97080789	0.728855	0.00676369	outcome	TRUE	reported	textfile	2	97746526	0.0172	2.07e-08	127906	ieu-b-5102	Schizophrenia || id:ieu-b-5102	TRUE	reported	igd	2	TRUE	346731	31.3474	-0.0156533	0.000588702	NA	NA	0.000245025	127906	3.47e-07	346731	TRUE	4.12e-06
rs7634476	G	A	G	A	0.0577033	-0.00264583	0.586	0.462859	FALSE	FALSE	FALSE	CUOLZp	3	136679545	0.638181	0.0056265	outcome	TRUE	reported	textfile	3	136398387	0.0088	5.46e-11	127906	ieu-b-5102	Schizophrenia || id:ieu-b-5102	TRUE	reported	igd	2	TRUE	346731	42.9968	0.0183317	-0.000798598	NA	NA	0.000336052	127906	6.38e-07	346731	TRUE	8.32e-08
rs7647398	T	C	T	C	-0.0774979	-0.000645364	0.2	0.136676	FALSE	FALSE	FALSE	CUOLZp	3	181015362	0.936981	0.00816246	outcome	TRUE	reported	textfile	3	180733150	0.0109	1.07e-12	127906	ieu-b-5102	Schizophrenia || id:ieu-b-5102	TRUE	reported	igd	2	TRUE	346731	50.5507	-0.0198763	-0.000134273	NA	NA	0.000395067	127906	1.8e-08	346731	TRUE	1.59e-09
rs778371	G	A	G	A	0.0806029	0.00950016	0.286	0.270316	FALSE	FALSE	FALSE	CUOLZp	2	232878399	0.132016	0.00630737	outcome	TRUE	reported	textfile	2	233743109	0.0095	1.49e-17	127906	ieu-b-5102	Schizophrenia || id:ieu-b-5102	TRUE	reported	igd	2	TRUE	346731	71.987	0.0237172	0.00255792	NA	NA	0.000562504	127906	6.54e-06	346731	TRUE	9.85e-11
rs7798283	G	T	G	T	-0.074003	0.00878836	0.133	0.106027	FALSE	FALSE	FALSE	CUOLZp	7	133443373	0.337219	0.00915765	outcome	TRUE	reported	textfile	7	133128127	0.0134	3.49e-08	127906	ieu-b-5102	Schizophrenia || id:ieu-b-5102	TRUE	reported	igd	2	TRUE	346731	30.4992	-0.0154401	0.00162978	NA	NA	0.000238397	127906	2.66e-06	346731	TRUE	2.42e-05
rs79210963	C	T	C	T	0.0856015	0.0122334	0.108	0.105372	FALSE	FALSE	FALSE	CUOLZp	7	24678350	0.180918	0.00914351	outcome	TRUE	reported	textfile	7	24717969	0.0137	4.14e-10	127906	ieu-b-5102	Schizophrenia || id:ieu-b-5102	TRUE	reported	igd	2	TRUE	346731	39.0411	0.0174684	0.00227216	NA	NA	0.000305144	127906	5.16e-06	346731	TRUE	3.39e-06
rs79445414	C	T	C	T	0.1234	-0.00618467	0.04	0.06944	FALSE	FALSE	FALSE	CUOLZp	8	34006043	0.575198	0.0110359	outcome	TRUE	reported	textfile	8	33863561	0.0222	2.8e-08	127906	ieu-b-5102	Schizophrenia || id:ieu-b-5102	TRUE	reported	igd	2	TRUE	346731	30.8976	0.0155406	-0.000951729	NA	NA	0.00024151	127906	9.06e-07	346731	TRUE	8.2e-06
rs8138941	A	G	A	G	0.0580953	0.00682158	0.204	0.171376	FALSE	FALSE	FALSE	CUOLZp	22	49897030	0.358783	0.00743346	outcome	TRUE	reported	textfile	22	50290678	0.0106	4.46e-08	127906	ieu-b-5102	Schizophrenia || id:ieu-b-5102	TRUE	reported	igd	2	TRUE	346731	30.0379	0.0153229	0.00155847	NA	NA	0.000234792	127906	2.43e-06	346731	TRUE	2.58e-05
rs9304548	A	C	A	C	-0.0567016	0.0160701	0.748	0.729315	FALSE	FALSE	FALSE	CUOLZp	18	29920994	0.0113475	0.00634727	outcome	TRUE	reported	textfile	18	27500959	0.01	1.59e-08	127906	ieu-b-5102	Schizophrenia || id:ieu-b-5102	TRUE	reported	igd	2	TRUE	346731	32.1507	-0.0158525	0.00429964	NA	NA	0.000251303	127906	1.85e-05	346731	TRUE	0.000412739
rs9318627	C	A	C	A	-0.0611986	-0.0113829	0.4	0.346552	FALSE	FALSE	FALSE	CUOLZp	13	79355944	0.0536019	0.00589776	outcome	TRUE	reported	textfile	13	79930079	0.0088	4.35e-12	127906	ieu-b-5102	Schizophrenia || id:ieu-b-5102	TRUE	reported	igd	2	TRUE	346731	48.3635	-0.0194417	-0.00327769	NA	NA	0.00037798	127906	1.07e-05	346731	TRUE	7.75e-07
rs9454727	G	A	G	A	-0.054403	0.0131589	0.273	0.284115	FALSE	FALSE	FALSE	CUOLZp	6	69293497	0.0352387	0.00624945	outcome	TRUE	reported	textfile	6	70003389	0.0098	3.35e-08	127906	ieu-b-5102	Schizophrenia || id:ieu-b-5102	TRUE	reported	igd	2	TRUE	346731	30.8172	-0.0155204	0.00357586	NA	NA	0.000240882	127906	1.28e-05	346731	TRUE	0.00026072
rs9461916	C	T	C	T	0.0532953	0.00995589	0.594	0.568726	FALSE	FALSE	FALSE	CUOLZp	6	33829017	0.0806399	0.0056989	outcome	TRUE	reported	textfile	6	33796794	0.0088	1.64e-09	127906	ieu-b-5102	Schizophrenia || id:ieu-b-5102	TRUE	reported	igd	2	TRUE	346731	36.6786	0.0169318	0.00296683	NA	NA	0.000286684	127906	8.8e-06	346731	TRUE	1.96e-05
rs9636107	G	A	G	A	0.0698969	0.00815506	0.471	0.460048	FALSE	FALSE	FALSE	CUOLZp	18	55532886	0.147854	0.00563524	outcome	TRUE	reported	textfile	18	53200117	0.0086	5.11e-16	127906	ieu-b-5102	Schizophrenia || id:ieu-b-5102	TRUE	reported	igd	2	TRUE	346731	66.057	0.0227198	0.00245764	NA	NA	0.000516191	127906	6.04e-06	346731	TRUE	5.84e-10
rs9876421	T	C	T	C	0.0625033	0.00525573	0.343	0.314891	FALSE	FALSE	FALSE	CUOLZp	3	36806825	0.386278	0.00606626	outcome	TRUE	reported	textfile	3	36848316	0.0092	9.19e-12	127906	ieu-b-5102	Schizophrenia || id:ieu-b-5102	TRUE	reported	igd	2	TRUE	346731	46.1562	0.0189931	0.00147135	NA	NA	0.000360736	127906	2.16e-06	346731	TRUE	8.48e-08
Cochran's Q test
id.exposure	id.outcome	outcome	exposure	method	Q	Q_df	Q_pval
ieu-b-5102	CUOLZp	outcome	Schizophrenia || id:ieu-b-5102	MR Egger	116.222	99	0.113882
ieu-b-5102	CUOLZp	outcome	Schizophrenia || id:ieu-b-5102	Inverse variance weighted	118.802	100	0.0966756
MR-Egger intercept
id.exposure	id.outcome	outcome	exposure	egger_intercept	se	pval
ieu-b-5102	CUOLZp	outcome	Schizophrenia || id:ieu-b-5102	-0.00409929	0.00276538	0.14142
MR-PRESSO
[[1]] [[1]]$`Main MR results` Exposure MR Analysis Causal Estimate Sd T-stat P-value 1 beta.exposure Raw 0.0321218 0.01061503 3.026069 0.003150129 2 beta.exposure Outlier-corrected NA NA NA NA [[1]]$`MR-PRESSO results` [[1]]$`MR-PRESSO results`$`Global Test` [[1]]$`MR-PRESSO results`$`Global Test`$RSSobs [1] 121.3706 [[1]]$`MR-PRESSO results`$`Global Test`$Pvalue [1] 0.109 attr(,"id.exposure") [1…
